# Supplementary material for: The impact of unconditional cash transfers on morbidity and health-seeking behaviour in Africa: evidence from Ghana, Malawi, Zambia and Zimbabwe
Source: Health Policy Plan. 2022 Feb 14;37(5):607–23. doi: 10.1093/heapol/czac014 (PMC9113146; doi:10.1093/heapol/czac014)
Supplement: czac014_Supp [file czac014_supp.zip]

Archive with 1 entries (1 files):
- Appendices - v3.docx
